# Supplementary material for: Cytopenias as Adverse Drug Reactions: A 10-Year Analysis of Reporting Structure, Rate, and Trend
Source: Pharmaceuticals (Basel). 2025 Dec 20;19(1):14. doi: 10.3390/ph19010014 (PMC12845036; doi:10.3390/ph19010014)
Supplement: Supplementary file 1 [file pharmaceuticals-19-00014-s001.zip]

Archive with 1 entries (1 files):
- pharmaceuticals-3852207-supplementary.pdf
